# Supplementary material for: Machine Learning in Myasthenia Gravis: A Systematic Review of Prognostic Models and AI-Assisted Clinical Assessments
Source: Diagnostics (Basel). 2025 Aug 14;15(16):2044. doi: 10.3390/diagnostics15162044 (PMC12385440; doi:10.3390/diagnostics15162044)
Supplement: Supplementary file 1 [file diagnostics-15-02044-s001.zip]

Archive with 1 entries (1 files):
- diagnostics-3719239-supplementary.pdf
